# Supplementary material for: Lower frequency of TLR9 variant associated with protection from breast cancer among African Americans
Source: PLoS One. 2017 Sep 8;12(9):e0183832. doi: 10.1371/journal.pone.0183832 (PMC5590816; doi:10.1371/journal.pone.0183832)
Supplement: S1 Table — (XLSX) [file pone.0183832.s001.xlsx]

## Sheet: Sheet1
S1 Table. Immunohistochemical TLR9 staining scores and the associated clinical data for AA TNBC patients.
Obs	sample	Age_dx	Pre_Tx_Clinical T stage:0 IA, 1 IB, 2 IIA, 3 IIB, 4 IIIA, 5 IIIB, 6 IIIC	Pre_Tx clinical_N stage: 0 0, 1 1, 2 2	Pre-Tx stage: 0 T1a, 1 T1b, 2 T1c, 3 T2, 4 T3, 5 T4a	Histo: 1-IDC, 2-ILC, 3-mixed, 4-other	grade	LVSI: 0 = no, 1 = yes	Sx_type: 1 lump, 2 MRM, 3 RM, 4 TM, 5 SSM, 6 ALND only, 7 central mastectomy	chemo: 0 = no, 1 = yes	adj_chemo: 0 = no, 1 = yes	RT: 0 = no, 1 = yes	IBTR: 0 = no, 1 = yes	pattern_recurr: 1= local, 2 = regional, 3 = distant, 4 = mixed	recurr_reg: 0 = no, 1 = yes	LRR: 0 = no, 1 = yes	DM: 0 = no, 1 = yes	dead: 0 = no, 1 = yes	futime_yr	recurtime	TLR9 score
1	1M02	47	5	1	5	1	3	1	1	0	0	0	1	1	0	1	0	0	1.1726	0.6548	8.3
2	1M03	57	6	0	5	1	3	.	2	1	.	1	1	4	1	0	0	0	8.5123	8.5123	10.1
3	1M04	48	3	0	2	1	3	0	1	0	1	1	1	3	0	1	1	1	2.737	1.9068	4
4	1M05	64	3	0	2	1	3	0	1	0	0	1	0	.	0	0	0	0	3.6959	3.6959	5.6
5	1M06	42	2	0	0	1	3	0	.	0	1	0	0	.	0	0	0	0	0.0603	0.0603	7.3
6	1M10	82	3	0	2	1	2	0	2	.	1	0	0	.	0	0	0	0	9.7205	9.7205	6
7	1M11	38	4	0	3	1	3	0	2	1	1	1	0	.	0	0	0	0	10.7041	10.7041	4
8	1M17	44	4	1	4	1	3	.	2	1	0	1	0	3	0	0	1	1	2.9836	2.3671	6.5
9	1M18	47	2	1	2	1	3	.	1	0	1	1	0	.	0	0	0	0	7.2932	7.2932	5.3
10	1M19	29	3	1	2	1	3	1	2	1	1	0	0	3	0	0	1	1	2.589	2.589	7
11	1M20	74	4	0	3	1	3	0	2	0	0	0	0	.	0	0	1	1	3.6466	3.6466	10.6
12	1M21	31	3	0	2	1	3	.	5	0	1	0	0	.	0	0	0	0	0.7589	0.7589	7.4
13	1M22	70	3	0	2	1	3	.	2	0	1	0	0	.	0	0	0	0	5.8904	5.8904	8.3
14	1M23	38	.	.	1	1	3	.	1	0	0	1	1	1	0	.	1	0	11.9288	4.7014	4
15	1M25	51	3	0	2	3	3	0	4	0	1	0	0	.	0	0	0	0	10.6849	10.6849	6
16	2M01	51	3	1	3	1	3	1	1	0	0	0	0	.	0	.	0	1	2.0356	2.0356	4.9
17	2M02	44	6	.	.	.	.	.	.	.	1	1	1	4	0	1	1	1	3.6658	2.4164	9
18	2M03	43	.	.	.	1	.	.	.	0	1	0	1	4	1	1	0	1	8.4192	0.5123	11
19	2M04	91	4	2	4	1	3	.	2	.	.	.	.	.	.	.	.	0	0.0082	0.0082	9
20	2M05	45	3	0	2	1	3	0	4	0	1	1	1	1	0	0	1	1	3.9315	3.9315	11.1
21	2M06	58	8	0	5	1	3	1	2	1	0	1	1	1	0	1	0	1	1.263	0.6904	11.6
22	2M07	59	2	0	1	1	3	.	4	.	1	0	.	3	.	.	1	1	5.1562	2.3014	12
23	2M08	44	2	0	.	1	3	.	1	.	.	1	0	.	0	.	0	0	7.3699	7.3699	10.2
24	2M10	56	3	0	2	1	3	0	1	0	.	1	0	.	0	0	0	0	9.9397	9.9397	10
25	2M11	71	1	0	1	1	3	0	1	0	1	1	0	.	0	0	0	0	2.3808	2.3808	12.4
26	2M12	61	3	1	3	1	3	.	1	0	1	1	0	.	0	0	0	0	3.1808	3.1808	8
27	2M13	65	3	0	2	1	3	0	2	0	0	0	0	.	0	.	0	0	0.3644	0.3644	8.5
28	2M14	72	1	0	1	1	3	.	2	.	1	0	.	.	.	.	.	1	1.6329	1.6329	9.8
29	2M15	38	3	1	3	4	3	.	1	0	1	1	0	.	0	0	0	0	10.9616	10.9616	11.7
30	2M16	.	.	.	.	.	.	.	.	.	.	.	.	.	.	.	.	0	.	.	8.5
31	2M17	40	.	.	.	1	.	.	1	0	1	1	0	.	1	1	1	1	5.0055	5.0055	8
32	2M19	72	3	0	1	1	3	0	1	0	1	1	0	3	0	0	1	1	1.7507	1.7507	5
33	2M20	38	3	0	2	1	3	1	2	.	.	1	1	1	1	1	0	0	11.4301	0.6137	5.5
34	2M21	64	2	1	2	1	3	1	1	0	1	1	0	.	0	0	0	0	10.737	10.737	10
35	2M23	57	8	2	5	2	2	1	2	1	0	1	0	3	0	0	1	1	1.2767	0.9068	9.5
36	2M24	50	2	0	0	4	3	.	1	0	1	1	.	.	.	.	.	0	3.411	3.411	12.5
37	3M01	65	4	0	3	1	2	0	2	1	1	1	0	.	0	0	0	0	1.6301	1.6301	9.2
38	3M02	58	3	1	3	1	3	.	2	1	.	1	0	3	0	0	1	1	1.1699	1.1699	0
39	3M03	56	6	2	5	1	3	.	2	1	1	.	0	3	0	0	1	1	12.1753	12.1753	11.5
40	3M04	56	3	0	2	1	3	0	1	0	1	1	0	.	0	0	0	0	4.6438	4.6438	8
41	3M05	53	4	0	3	1	3	0	4	0	1	1	.	.	.	.	.	0	2.1288	2.1288	0
42	3M06	21	4	0	3	1	3	1	4	0	1	1	0	.	0	0	0	0	2.8767	2.8767	0
43	3M07	50	3	0	2	3	3	0	1	0	1	1	1	1	0	1	0	1	.	1.2493	14
44	3M13	49	8	1	5	1	3	1	2	1	0	0	1	1	0	1	1	1	2.3562	0.6712	10
45	3M16	65	4	0	3	1	3	.	4	0	1	1	0	.	0	0	0	0	4.2192	4.2192	9.7
46	3M17	37	2	0	0	1	3	0	4	0	1	0	0	.	0	0	0	0	4.0548	4.0548	14
47	3M18	.	.	.	.	.	.	.	.	.	.	.	.	.	.	.	.	0	.	.	12
48	3M19	56	3	2	4	1	3	.	2	0	1	1	0	.	0	0	0	0	3.9945	3.9945	9
49	3M20	38	3	0	2	1	3	1	2	1	1	1	0	3	0	0	1	0	2.6247	3.2329	7
50	3M21	40	3	1	3	1	3	0	1	0	1	1	0	.	0	0	0	0	2.4849	2.4849	10
51	3M22	90	2	0	1	1	3	1	4	0	0	0	0	2	1	1	0	0	1.7918	0.9151	0
